# Supplementary material for: Effect of Micro- and Nano-Lignin on the Thermal, Mechanical, and Antioxidant Properties of Biobased PLA–Lignin Composite Films
Source: Polymers (Basel). 2022 Dec 2;14(23):5274. doi: 10.3390/polym14235274 (PMC9737150; doi:10.3390/polym14235274)
Supplement: Supplementary file 1 [file polymers-14-05274-s001.zip]

Archive with 1 entries (1 files):
- polymers-2072699-supplementary.pdf
